# Supplementary material for: Perlesta ephelida, a new Nearctic stonefly species (Plecoptera, Perlidae)
Source: Zookeys. 2012 May 17;(194):1–15. doi: 10.3897/zookeys.194.2972 (PMC3367565; doi:10.3897/zookeys.194.2972)
Supplement: XML Treatment for Perlesta shubuta [file zookeys.194.2972-treatment1.xml]

<!DOCTYPE tp:taxon-treatment
  PUBLIC "-//TaxonX//DTD Taxonomic Treatment Publishing DTD v0 20100105//EN" "tax-treatment-NSO.dtd">
<tp:taxon-treatment xmlns:tp="http://www.plazi.org/taxpub"><tp:treatment-meta><mixed-citation publication-type="journal"><person-group><name><surname>Grubbs</surname><given-names>Scott A.</given-names></name><name><surname>DeWalt</surname><given-names>R. Edward</given-names></name></person-group><article-title>
                    <italic>Perlesta ephelida</italic>, a new Nearctic stonefly species (Plecoptera, Perlidae)
                </article-title><source>Zookeys</source><day>17</day><month>5</month><year>2012</year><volume>2012</volume><issue>194</issue><fpage>1</fpage><lpage>15</lpage><pub-id pub-id-type="doi">10.3897/zookeys.194.2972</pub-id></mixed-citation></tp:treatment-meta><tp:nomenclature><tp:taxon-name>
                        <tp:taxon-name-part taxon-name-part-type="genus">Perlesta</tp:taxon-name-part>
                        <tp:taxon-name-part taxon-name-part-type="species">shubuta</tp:taxon-name-part>
                    <object-id xmlns:xlink="http://www.w3.org/1999/xlink" xlink:type="simple">http://species-id.net/wiki/Perlesta_shubuta</object-id>
								</tp:taxon-name><tp:taxon-status xmlns:xlink="http://www.w3.org/1999/xlink" xlink:type="simple">Stark</tp:taxon-status><xref ref-type="fig" rid="F3">Figs 8</xref><xref ref-type="fig" rid="F5">22–24</xref><tp:nomenclature-citation-list><tp:nomenclature-citation><tp:taxon-name>Perlesta shubuta</tp:taxon-name><comment><xref ref-type="bibr" rid="B18">Stark 1989</xref>: 282 [Type locality: USA, Mississippi, Simpson Co., Mill Creek; National Museum of Natural History; male]. <xref ref-type="bibr" rid="B2">DeWalt et al. 2011</xref> [distribution].</comment></tp:nomenclature-citation></tp:nomenclature-citation-list></tp:nomenclature><tp:treatment-sec sec-type="Material examined"><title>Material examined.</title><p><bold>USA: Alabama:</bold> Choctaw Co., Bogue Chitto Creek, 20 km NW Butler, <named-content xmlns:xlink="http://www.w3.org/1999/xlink" content-type="dwc:verbatimCoordinates" xlink:type="simple">32.1872, -88.3969</named-content>, 17.v.2011, S.A. Grubbs, ♂, 2♀ (WKU); tributary to Yantley Creek, 13 km NW Cromwell, <named-content xmlns:xlink="http://www.w3.org/1999/xlink" content-type="dwc:verbatimCoordinates" xlink:type="simple">32.3004, -88.3837</named-content>, 17.v.2011, S.A. Grubbs, ♂ (WKU); Sumter Co., Brockway Creek, 8 km SE Ward, <named-content xmlns:xlink="http://www.w3.org/1999/xlink" content-type="dwc:verbatimCoordinates" xlink:type="simple">32.3369, -88.1977</named-content>, 17.v.2011, S.A. Grubbs, ♂, ♀ (WKU). <bold>Louisiana:</bold> Natchitoches Parish, Kisatchie Bayou, Kisatchie Bayou Campground, Forest Rd. 366, <named-content xmlns:xlink="http://www.w3.org/1999/xlink" content-type="dwc:verbatimCoordinates" xlink:type="simple">31.4416, -93.0893</named-content>, 18.v.1992, at light, R.E. DeWalt, 2♂, ♀ (INHS), same but 9.vi.1992 (reared), R.E. DeWalt, 3♂, ♀ (INHS). <bold>Mississippi:</bold> Clarke Co., tributary to Long Creek, 20 km E Enterprise, <named-content xmlns:xlink="http://www.w3.org/1999/xlink" content-type="dwc:verbatimCoordinates" xlink:type="simple">32.1673, -88.6260</named-content>, 16.v.2011, S.A. Grubbs, ♂, ♀ (WKU); Rolling Creek, 8 km E Stonewell, <named-content xmlns:xlink="http://www.w3.org/1999/xlink" content-type="dwc:verbatimCoordinates" xlink:type="simple">32.1470, -88.7076</named-content>, 16.v.2011, S.A. Grubbs, 2♂, 2♀ (WKU); Simpson Co., Mill Creek, 14 May 1981, B.P. Stark, ♂ (Paratypes – BPS).</p></tp:treatment-sec><tp:treatment-sec sec-type="Egg"><title>Egg.</title><p>Oblong (<xref ref-type="fig" rid="F5">Fig. 22</xref>). Collar wide but short, highly-infolded, and flanged distally (<xref ref-type="fig" rid="F5">Figs 23–24</xref>). Chorion covered completely by shallow depressions that are visible at higher magnification (1000×; <xref ref-type="fig" rid="F5">Fig. 23–24</xref>).</p></tp:treatment-sec><tp:treatment-sec sec-type="Comments"><title>Comments.</title><p>If the aedeagus is extruded fully, the combination of the updated taxonomic key provided in <xref ref-type="bibr" rid="B19">Stark (2004)</xref> and descriptions of <italic><tp:taxon-name>Perlesta shubuta</tp:taxon-name></italic> by <xref ref-type="bibr" rid="B18">Stark (1989</xref>, <xref ref-type="bibr" rid="B19">2004</xref>) are sufficient to identify males of this species. In absence of eggs, however, females cannot be reliably identified to species. The distally-flanged, short egg collar is similar only to <italic><tp:taxon-name>Perlesta nelsoni</tp:taxon-name></italic> Stark, 1989 (see <xref ref-type="bibr" rid="B8">Grubbs 2005</xref>, Fig. 7), a species known from southern and central Appalachian drainages from Tennessee north to Pennsylvania and northward into New York (<xref ref-type="bibr" rid="B19">Stark 2004</xref>, <xref ref-type="bibr" rid="B13">Kondratieff and Myers 2011</xref>). The line drawing of <italic><tp:taxon-name>Perlesta shubuta</tp:taxon-name></italic> provided by Stark (see <xref ref-type="bibr" rid="B18">Stark 1989</xref>, Fig. 93) does not show the flanged egg collar.</p></tp:treatment-sec><tp:treatment-sec><!--Section generated to contain objects referenced in tp:taxon-treatment.--><fig id="F3" position="float" orientation="portrait"><label>Figures 8–13.</label><caption><p>Male terminalia, posterodorsal view, SEM micrographs (<bold>8</bold> <italic><tp:taxon-name>Perlesta shubuta</tp:taxon-name></italic>, USA, Mississippi, Clarke Co., Rolling Creek, 16 May 2011, 500X <bold>9–13</bold> <italic><tp:taxon-name>Perlesta ephelida</tp:taxon-name></italic> <bold>9</bold> USA, Alabama, Clay Co., Enitachopco Creek, 18 May 2008, 350X <bold>10</bold> USA, Indiana, Bartholomew Co., East Fork White River, 11 June 2000, 350X <bold>11</bold> USA, Maryland, Washington Co., Licking Creek, 12 July 1997, 350X <bold>12</bold> USA, Michigan, Calhoun Co., South Branch Kalamazoo River, 25 July 2006, 350X <bold>13</bold> USA, Missouri, Oregon Co., Eleven Point River, 27 June 2011, 200X.</p></caption><graphic xmlns:xlink="http://www.w3.org/1999/xlink" xlink:href="ZooKeys-194-001-g003.jpg" position="float" orientation="portrait" xlink:type="simple"/></fig><fig id="F5" position="float" orientation="portrait"><label>Figures 22–24.</label><caption><p><italic><tp:taxon-name>Perlesta shubuta</tp:taxon-name></italic> egg SEM micrographs (<bold>22–23</bold> USA, Mississippi, Clarke Co., Rolling Creek, 16 May 2011 <bold>23</bold> USA, Alabama, Choctaw Co., Bogue Chitto Creek, 17 May 2011) <bold>22</bold> Entire egg, 200X <bold>23–24</bold> Anterior pole and collar, 1000X.</p></caption><graphic xmlns:xlink="http://www.w3.org/1999/xlink" xlink:href="ZooKeys-194-001-g005.jpg" position="float" orientation="portrait" xlink:type="simple"/></fig></tp:treatment-sec><ref-list><ref id="B18"><mixed-citation xmlns:xlink="http://www.w3.org/1999/xlink" xlink:type="simple"><person-group><name name-style="western"><surname>Stark</surname><given-names>BP</given-names></name></person-group> (<year>1989</year>)<article-title> <italic>Perlesta placida</italic> (Hagen), an eastern Nearctic species complex (Plecoptera: Perlidae).</article-title><source>Entomologica Scandinavica </source><volume>20</volume>: <fpage>263</fpage>-<lpage>286</lpage>. doi: <ext-link ext-link-type="uri" xlink:href="http://dx.doi.org/10.1163/187631289X00339" xlink:type="simple">10.1163/187631289X00339</ext-link></mixed-citation></ref><ref id="B2"><mixed-citation xmlns:xlink="http://www.w3.org/1999/xlink" xlink:type="simple"><person-group><name name-style="western"><surname>DeWalt</surname><given-names>RE</given-names></name><name name-style="western"><surname>Grubbs</surname><given-names>SA</given-names></name></person-group> (<year>2011</year>)<article-title> Updates to the stonefly fauna of Illinois and Indiana.</article-title><source>Illiesia </source><volume>7</volume>: <fpage>31</fpage>-<lpage>50</lpage>.</mixed-citation></ref><ref id="B19"><mixed-citation xmlns:xlink="http://www.w3.org/1999/xlink" xlink:type="simple"><person-group><name name-style="western"><surname>Stark</surname><given-names>BP</given-names></name></person-group> (<year>2004</year>)<article-title> Perlidae (The Stones).</article-title> In: <person-group><name name-style="western"><surname>Stark</surname><given-names>BP</given-names></name><name name-style="western"><surname>Armitage</surname><given-names>BJ</given-names></name></person-group> (<role>Eds</role>). <issue-title> Stoneflies (Plecoptera) of Eastern North America. Vol. II. Chloroperlidae, Perlidae, and Perlodidae (Perlodinae).</issue-title><source>Bulletin of the Ohio Biological Survey New Series </source><volume>14</volume>: <fpage>61</fpage>–<lpage>148</lpage>.</mixed-citation></ref><ref id="B8"><mixed-citation xmlns:xlink="http://www.w3.org/1999/xlink" xlink:type="simple"><person-group><name name-style="western"><surname>Grubbs</surname><given-names>SA</given-names></name></person-group> (<year>2005</year>)<article-title> <italic>Perlesta shawnee</italic>, a new stonefly species from eastern North America.</article-title><source>Aquatic Insects </source><volume>27</volume>: <fpage>63</fpage>-<lpage>69</lpage>. doi: <ext-link ext-link-type="uri" xlink:href="http://dx.doi.org/10.1080/01650420400010485" xlink:type="simple">10.1080/01650420400010485</ext-link></mixed-citation></ref><ref id="B13"><mixed-citation xmlns:xlink="http://www.w3.org/1999/xlink" xlink:type="simple"><person-group><name name-style="western"><surname>Kondratieff</surname><given-names>BC</given-names></name><name name-style="western"><surname>Myers</surname><given-names>LW</given-names></name></person-group> (<year>2011</year>)<article-title> A new species of <italic>Perlesta</italic> (Plecoptera: Perlidae) from New York.</article-title><source>Illiesia </source><volume>7</volume>: <fpage>197</fpage>-<lpage>201</lpage>.</mixed-citation></ref></ref-list></tp:taxon-treatment>
