# Supplementary material for: Perlesta ephelida, a new Nearctic stonefly species (Plecoptera, Perlidae)
Source: Zookeys. 2012 May 17;(194):1–15. doi: 10.3897/zookeys.194.2972 (PMC3367565; doi:10.3897/zookeys.194.2972)
Supplement: XML Treatment for Perlesta ephelida [file zookeys.194.2972-treatment2.xml]

<!DOCTYPE tp:taxon-treatment
  PUBLIC "-//TaxonX//DTD Taxonomic Treatment Publishing DTD v0 20100105//EN" "tax-treatment-NSO.dtd">
<tp:taxon-treatment xmlns:tp="http://www.plazi.org/taxpub"><tp:treatment-meta><mixed-citation publication-type="journal"><person-group><name><surname>Grubbs</surname><given-names>Scott A.</given-names></name><name><surname>DeWalt</surname><given-names>R. Edward</given-names></name></person-group><article-title>
                    <italic>Perlesta ephelida</italic>, a new Nearctic stonefly species (Plecoptera, Perlidae)
                </article-title><source>Zookeys</source><day>17</day><month>5</month><year>2012</year><volume>2012</volume><issue>194</issue><fpage>1</fpage><lpage>15</lpage><pub-id pub-id-type="doi">10.3897/zookeys.194.2972</pub-id></mixed-citation></tp:treatment-meta><tp:nomenclature><tp:taxon-name>
                        <tp:taxon-name-part taxon-name-part-type="genus">Perlesta</tp:taxon-name-part>
                        <tp:taxon-name-part taxon-name-part-type="species">ephelida</tp:taxon-name-part>
                    <object-id xmlns:xlink="http://www.w3.org/1999/xlink" xlink:type="simple">urn:lsid:zoobank.org:act:C5983849-EE20-4A42-BEB6-B5588AA1500A</object-id>
								<object-id xmlns:xlink="http://www.w3.org/1999/xlink" xlink:type="simple">http://species-id.net/wiki/Perlesta_ephelida</object-id>
								</tp:taxon-name><tp:taxon-authority>Grubbs &amp; DeWalt</tp:taxon-authority><tp:taxon-status xmlns:xlink="http://www.w3.org/1999/xlink" xlink:type="simple">sp. n.</tp:taxon-status><xref ref-type="fig" rid="F1">Figs 1</xref><xref ref-type="fig" rid="F2">–7</xref><xref ref-type="fig" rid="F3">9</xref><xref ref-type="fig" rid="F4">–21</xref></tp:nomenclature><tp:treatment-sec sec-type="Material examined"><title>Material examined.</title><p><bold>Holotype:</bold> male, in alcohol, <bold>USA: Kentucky:</bold> Warren Co., Trammel Fork, Drakes Creek, Alvaton, <named-content xmlns:xlink="http://www.w3.org/1999/xlink" content-type="dwc:verbatimCoordinates" xlink:type="simple">36.8704, -86.3683</named-content>, 2.vi.1999, S.A. Grubbs (INHS).</p></tp:treatment-sec><tp:treatment-sec sec-type="Paratypes"><title>Paratypes. </title><p><bold>USA: Alabama:</bold> Clay Co., Enitachopco Creek, CR 35, 9 km ESE Millersville, <named-content xmlns:xlink="http://www.w3.org/1999/xlink" content-type="dwc:verbatimCoordinates" xlink:type="simple">33.1602, -85.8352</named-content>, 18.v.2008, S.A. Grubbs , 3♂, 2♀ (WKU). <bold>Illinois:</bold> Winnebago Co., Sugar River, Sugar River Forest Preserve, <named-content xmlns:xlink="http://www.w3.org/1999/xlink" content-type="dwc:verbatimCoordinates" xlink:type="simple">42.4604, -89.2399</named-content>, 22.vi.2010, R.E. DeWalt, E.W. Hernandez and M.M. Brown, 15♂ (INHS-516704). <bold>Indiana:</bold> Bartholomew Co., East Fork White River, Azalia Bridge, 1.5 km SW Azalia, <named-content xmlns:xlink="http://www.w3.org/1999/xlink" content-type="dwc:verbatimCoordinates" xlink:type="simple">39.0849, -85.8598</named-content>, 11.vi.2000, S.A. Grubbs, 4♂, 3♀ (WKU), same but 9.vii.2008, S.A. Grubbs,♀ (WKU); Pulaski Co., Tippecanoe River, 8 km NNE Winamac, <named-content xmlns:xlink="http://www.w3.org/1999/xlink" content-type="dwc:verbatimCoordinates" xlink:type="simple">41.1316, -86.5880</named-content>, 28.vi.2006, R.E. DeWalt, 4♂, 3♀ (INHS-164863); Steuben Co., Pigeon River, Rte. 327, 14 km N Helmer, <named-content xmlns:xlink="http://www.w3.org/1999/xlink" content-type="dwc:verbatimCoordinates" xlink:type="simple">41.6513, -85.1744</named-content>, 23.vi.2006, S.A. Grubbs, 3♂, 4♀, 2 nymphs (WKU). <bold>Kentucky:</bold> Warren Co., same data as Holotype but 24.v.1999, S.A. Grubbs, ♂, 3♀ (WKU), same but 30.v.1999, S.A. Grubbs, ♂ (WKU), same but 19.vi.1999, S.A. Grubbs, ♀ (WKU), same but 20.vi.1999 (reared), S.A. Grubbs, ♀, nymph, exuvia (WKU), same but 22.vi.1999 (reared), S.A. Grubbs, ♀, exuvia (WKU), same but 26.vi.1999, S.A. Grubbs, ♀ (WKU), same but 29.vi.1999, S.A. Grubbs, ♀ (WKU), same but 2.vii.1999, S.A. Grubbs, ♂, ♀ (WKU), same but 9.vii.1999, S.A. Grubbs, ♀ (WKU), same but 20.v.2001, S.A. Grubbs, ♀ (WKU), same but 30.v.2011, S.A. Grubbs, ♂, ♀ (WKU). <bold>Maryland:</bold> Washington Co., Licking Creek, 1 km N Pectonville, <named-content xmlns:xlink="http://www.w3.org/1999/xlink" content-type="dwc:verbatimCoordinates" xlink:type="simple">39.6760, -78.0430</named-content>, 3.viii.1996, S.A. Grubbs, 7♂ (WKU), same but 6.viii.1996, S.A. Grubbs, ♂ (WKU), same but 12.vii.1997, S.A. Grubbs, 25♂, 69♀ (WKU). <bold>Michigan:</bold> Calhoun Co., South Branch Kalamazoo River, M-60, Homer, <named-content xmlns:xlink="http://www.w3.org/1999/xlink" content-type="dwc:verbatimCoordinates" xlink:type="simple">42.1469, -84.8023</named-content>, 25.vii.2006, S.A. Grubbs, 6♂, 8♀ (WKU); Ionia Co., Flat River, 2 km N Belding, Flat River State Game Area, <named-content xmlns:xlink="http://www.w3.org/1999/xlink" content-type="dwc:verbatimCoordinates" xlink:type="simple">43.1197, -85.2243</named-content>, 21.vi.2006, S.A. Grubbs, 3♂, 2♀, 4 nymphs (WKU); St. Joseph Co., Rocky River, 1 km SW Moore Park at Floating Bridge Rd., <named-content xmlns:xlink="http://www.w3.org/1999/xlink" content-type="dwc:verbatimCoordinates" xlink:type="simple">42.0056, -85.6461</named-content>, 9.vi.2010, R.E. DeWalt, M. Pessino and E.W. Hernandez, 6♂, 3♀ (INHS-549882). <bold>Missouri:</bold> Oregon Co., Eleven Point River, Rte.160, Riverton Access, 36.6489, -91,2004, 27.vi.2011, S.A. Grubbs, 2♂, ♀ (WKU). <bold>Ohio:</bold> Portage Co., Cuyahoga River, 6 km E Streetsboro Coits Rd., <named-content xmlns:xlink="http://www.w3.org/1999/xlink" content-type="dwc:verbatimCoordinates" xlink:type="simple">41.2493, -81.2694</named-content>, 25.vi.2006, R.E. DeWalt, 11♂, 14♀ (INHS-163781). <bold>Wisconsin:</bold> Sawyer Co., Namekagon River, NE Hayward, public canoe put-in, <named-content xmlns:xlink="http://www.w3.org/1999/xlink" content-type="dwc:verbatimCoordinates" xlink:type="simple">46.0720, -91.4170</named-content>, 25.vi.2010, R.E. DeWalt, E. Hernandez and M.M. Brown, 5♂, 6♀ (INHS-516414).</p></tp:treatment-sec><tp:treatment-sec sec-type="Additional material examined"><title>Additional material examined.</title><p><bold>CANADA:</bold> Flood River, [5 km S Atikokan], <named-content xmlns:xlink="http://www.w3.org/1999/xlink" content-type="dwc:verbatimCoordinates" xlink:type="simple">48.7107, -91.5968</named-content>, ROM Field Party, 3.vii.1984, 4 nymphs (ROM-9496); Ottawa River, Remic Rapids Champlain Bridge, <named-content xmlns:xlink="http://www.w3.org/1999/xlink" content-type="dwc:verbatimCoordinates" xlink:type="simple">45.4078, -75.7544</named-content>, 3.vii.1935, F. P. Ide, 2 nymphs (CNC-1282). <bold>USA, Alabama:</bold> Calhoun Co., Terrapin Creek, U.S. 278 at CR 33, 4 km NE Piedmont, <named-content xmlns:xlink="http://www.w3.org/1999/xlink" content-type="dwc:verbatimCoordinates" xlink:type="simple">33.9550, -85.5712</named-content>, 17.v.2008, S.A. Grubbs, ♂, ♀ (WKU); Cleburne Co., Tallapoosa River, CR 72, 21 km ENE Heflin, 33.7140,<!--PageBreak--> -85.3733, 8.vi.2007, S.A. Grubbs, ♀ (WKU); Talladega Co., Cheaha Creek, CR 005, 12 km NE Talladega, <named-content xmlns:xlink="http://www.w3.org/1999/xlink" content-type="dwc:verbatimCoordinates" xlink:type="simple">33.5319, -86.0415</named-content>, 18.v.2008, S.A. Grubbs, 5♀ (WKU); Talladega Creek, CR 303, 6 km S Talladega, <named-content xmlns:xlink="http://www.w3.org/1999/xlink" content-type="dwc:verbatimCoordinates" xlink:type="simple">33.3826, -86.0790</named-content>, 18.v.2008, S.A. Grubbs, 3♀ (WKU); Tallapoosa Co., Hillabee Creek, 15 km NE Alexander City, <named-content xmlns:xlink="http://www.w3.org/1999/xlink" content-type="dwc:verbatimCoordinates" xlink:type="simple">33.0657, -85.8798</named-content>, 18.v.2008, S.A. Grubbs, ♀ (WKU). <bold>Arkansas:</bold> Lawrence Co., Spring River, 1 km S Ravenden, <named-content xmlns:xlink="http://www.w3.org/1999/xlink" content-type="dwc:verbatimCoordinates" xlink:type="simple">36.2246, -91.2505</named-content>, 27.vi.2011, S.A. Grubbs, 2♀ (WKU); Sharp Co., Martins Creek, 5 km NE Wilford, <named-content xmlns:xlink="http://www.w3.org/1999/xlink" content-type="dwc:verbatimCoordinates" xlink:type="simple">36.2722, -91.3326</named-content>, 27.vi.2011, S.A. Grubbs, ♂ (WKU). <bold>Illinois:</bold> Clark Co., Big Creek, 6.5 km NNW Marshall, <named-content xmlns:xlink="http://www.w3.org/1999/xlink" content-type="dwc:verbatimCoordinates" xlink:type="simple">39.4480, -87.7170</named-content>, 21.vi.1993, D.W. Webb, 3♂, 2♀ (INHSPle-2978); Franklin Co., Big Muddy River, Zeigler, <named-content xmlns:xlink="http://www.w3.org/1999/xlink" content-type="dwc:verbatimCoordinates" xlink:type="simple">37.8914, -89.0199</named-content>, 6.viii.1976, S. Herbert, ♂ (INHS-487359). <bold>Indiana:</bold> Allen Co., Cedar Creek, 1 km W Cedar Canyons at Auburn Rd., <named-content xmlns:xlink="http://www.w3.org/1999/xlink" content-type="dwc:verbatimCoordinates" xlink:type="simple">41.2351, -85.1027</named-content>, 27.vi.2007, R.E. DeWalt, 14♂ (INHS-454376); Cass Co., Eel River, 1 km NE Adamsboro, along CR 600E, <named-content xmlns:xlink="http://www.w3.org/1999/xlink" content-type="dwc:verbatimCoordinates" xlink:type="simple">40.7970, -86.2571</named-content>, 24.v.2006, R.E. DeWalt, ♂, nymph (INHS-164562); Elkhart Co., Little Elkhart River, 5 km E Bristol, Bonnieville Mill County Park, <named-content xmlns:xlink="http://www.w3.org/1999/xlink" content-type="dwc:verbatimCoordinates" xlink:type="simple">41.7192, -85.7630</named-content>, 23.vi.2006, S.A. Grubbs, ♂, 3♀ (WKU); Franklin Co., West Fork Whitewater River, nr. U.S. 52, 1 km W Metamora, <named-content xmlns:xlink="http://www.w3.org/1999/xlink" content-type="dwc:verbatimCoordinates" xlink:type="simple">39.4550, -85.1562</named-content>, 6.vi.2009, S.A. Grubbs, ♀ (WKU); Johnson Co., Sugar Creek, 4.2 km NW Edinburgh, <named-content xmlns:xlink="http://www.w3.org/1999/xlink" content-type="dwc:verbatimCoordinates" xlink:type="simple">39.3821, -85.9978</named-content>, 21.vi.2006, R.E. DeWalt, ♂ (INHS-163722); Kosciusko Co., Cherry Creek, Winona Lake, <named-content xmlns:xlink="http://www.w3.org/1999/xlink" content-type="dwc:verbatimCoordinates" xlink:type="simple">41.2270, -85.8220</named-content>, 30.vi.1947, F, E. Mockford, ♂ (CNC-1288); Monroe Co., Bloomington, 39.1653, <!--PageBreak-->-86.5264, 9.vii.1938, Sherrill, ♀ (CNC-1305); Morgan Co., <named-content xmlns:xlink="http://www.w3.org/1999/xlink" content-type="dwc:verbatimCoordinates" xlink:type="simple">39.6206, -86.2819</named-content>, 28.vi.1933, Musgrave, ♀ (PURC-4261); Newton Co., Beaver Lake Ditch, 0.8 km NE Conrad, <named-content xmlns:xlink="http://www.w3.org/1999/xlink" content-type="dwc:verbatimCoordinates" xlink:type="simple">41.1073, -87.4373</named-content>, 8.vii.1998, E. H. Metzler, ♀ (OBS-2910); Starke Co., Kankakee River, 0.25 km N English Lake, <named-content xmlns:xlink="http://www.w3.org/1999/xlink" content-type="dwc:verbatimCoordinates" xlink:type="simple">41.2720, -86.8246</named-content>, 27.vi.2006, R.E. DeWalt, ♀ (INHS-164854); Tippecanoe Co., Wabash River, Lafayette, <named-content xmlns:xlink="http://www.w3.org/1999/xlink" content-type="dwc:verbatimCoordinates" xlink:type="simple">40.4202, -86.8971</named-content>, 16.vii.1923, G. M. Sterrett, ♂ (CNC-1834). <bold>Iowa:</bold> Buchanon Co., Lime Creek, 3.2 km NE Brandon, <named-content xmlns:xlink="http://www.w3.org/1999/xlink" content-type="dwc:verbatimCoordinates" xlink:type="simple">42.3296, -91.9805</named-content>, 8.vi.2000, D. Heimdal, ♂, ♀ (INHS-36090). <bold>Kentucky:</bold> Allen Co., Long Creek, Rte. 100, 10 km SE Scottsville, Barren River Lake WMA, <named-content xmlns:xlink="http://www.w3.org/1999/xlink" content-type="dwc:verbatimCoordinates" xlink:type="simple">36.6965, -86.0469</named-content>, 14.vi.2001, S.A. Grubbs and J.M. Taylor, ♂, 15♀ (WKU); Bell Co., Cumberland River, NE of Pineville along US-119,<!--PageBreak--> <named-content xmlns:xlink="http://www.w3.org/1999/xlink" content-type="dwc:verbatimCoordinates" xlink:type="simple">36.7226, -83.6398</named-content>, 7.vi.2007, R.E. DeWalt and L. Fennema, 5♂, ♀ ( INHS-454363); Green Co., Little Brush Creek, 5 km WNW Summersville, <named-content xmlns:xlink="http://www.w3.org/1999/xlink" content-type="dwc:verbatimCoordinates" xlink:type="simple">37.3344, -85.5913</named-content>, 3.vi.2006 (reared), S.A. Grubbs, ♂ (WKU); Brush Creek, Rte. 61, 10 km NW Summersville, <named-content xmlns:xlink="http://www.w3.org/1999/xlink" content-type="dwc:verbatimCoordinates" xlink:type="simple">37.3909, -85.6105</named-content>, 3.vi.2006 (reared), S.A. Grubbs, ♀ (WKU); <!--PageBreak--><!--PageBreak-->Warren Co., Middle Fork Drakes Creek, 19 km NE Franklin, <named-content xmlns:xlink="http://www.w3.org/1999/xlink" content-type="dwc:verbatimCoordinates" xlink:type="simple">36.8187, -86.3944</named-content>, 10.vi.1999, S.A. Grubbs, ♂, ♀ (WKU); at confluence of Barren River and Green River, 15 km NW Richardsville, <named-content xmlns:xlink="http://www.w3.org/1999/xlink" content-type="dwc:verbatimCoordinates" xlink:type="simple">37.1809, -86.6232</named-content>, 4.vi.1999, S.A. Grubbs, ♂ (WKU); <bold>Maryland:</bold> Allegany Co., Flintstone Creek, Flintstone, 14.viii.1995, <named-content xmlns:xlink="http://www.w3.org/1999/xlink" content-type="dwc:verbatimCoordinates" xlink:type="simple">39.7079, -78.5664</named-content>, S. A. Grubbs, ♀ (WKU), same but 4.vii.1996, S.A. Grubbs, 9♂, 4♀ (WKU), same but 2.viii.1996, S. A. Grubbs, ♂, 3♀ (WKU); Sideling Hill Creek, Scenic U.S. 40, nr. Bellegrove, <named-content xmlns:xlink="http://www.w3.org/1999/xlink" content-type="dwc:verbatimCoordinates" xlink:type="simple">39.7044, -78.3284</named-content>, 3.viii.1996, S.A. Grubbs, 7♀ (WKU), same but 23.vi.1997, S.A. Grubbs, 3♀ (WKU), same but 14.vii.1998, S.A. Grubbs, 3♂ (WKU); Sideling Hill Creek, 1 km NE Bellegrove, <named-content xmlns:xlink="http://www.w3.org/1999/xlink" content-type="dwc:verbatimCoordinates" xlink:type="simple">39.7084, -78.3313</named-content>, 4.vii.1996, S.A. Grubbs, ♂, 6♀ (WKU); Town Creek, 5 km NE Oldtown, Green Ridge State Forest, <named-content xmlns:xlink="http://www.w3.org/1999/xlink" content-type="dwc:verbatimCoordinates" xlink:type="simple">39.5744, -78.5468</named-content>, 4.vii.1996, S.A. Grubbs, 2♂, 10♀ (WKU), same but 8.vi.1998, S.A. Grubbs, 3♂, 2♀ (WKU); Harford Co., Deer Creek, 7 mi NW Bel Air, Rocks State Park, <named-content xmlns:xlink="http://www.w3.org/1999/xlink" content-type="dwc:verbatimCoordinates" xlink:type="simple">39.6314, -76.4052</named-content>, 12.vii.1998, S.A. Grubbs, ♂, 2♀ (WKU); Washington Co., Conococheague Creek, 1 km E Fairview, <named-content xmlns:xlink="http://www.w3.org/1999/xlink" content-type="dwc:verbatimCoordinates" xlink:type="simple">39.7163, -77.8256</named-content>, 14.vii.1998, S.A. Grubbs, 10♂, 24♀ (WKU); Tonoloway Creek, Hancock, <named-content xmlns:xlink="http://www.w3.org/1999/xlink" content-type="dwc:verbatimCoordinates" xlink:type="simple">39.6981, -78.1565</named-content>, 3.viii.1996, S.A. Grubbs, 2♀ (WKU). <bold>Massachusetts:</bold> Hampshire Co., Ware River, Rte. 32, 3 km S Gilbertsville, <named-content xmlns:xlink="http://www.w3.org/1999/xlink" content-type="dwc:verbatimCoordinates" xlink:type="simple">42.2847, -72.2161</named-content>, 28.vi.2006, S.A. Grubbs, ♂ (WKU). <bold>Michigan:</bold> Allegan Co., Rabbit River, 10 km W Wayland, <named-content xmlns:xlink="http://www.w3.org/1999/xlink" content-type="dwc:verbatimCoordinates" xlink:type="simple">42.6779, -85.7612</named-content>, 19.vi.2006, S.A. Grubbs, ♂, ♀ (WKU); Benzie Co., [Platte River], Benzie State Park, <named-content xmlns:xlink="http://www.w3.org/1999/xlink" content-type="dwc:verbatimCoordinates" xlink:type="simple">44.7183, -86.1165</named-content>, 23.viii.1960, R.A. Scheibner, ♀ (MSUC-8317); Berrien Co., Dowagiac Creek, U.S. 31, Niles, <named-content xmlns:xlink="http://www.w3.org/1999/xlink" content-type="dwc:verbatimCoordinates" xlink:type="simple">41.8452, -86.2621</named-content>, 30.vii.1994, S.A. Grubbs, 5♂, 4♀, 2 nymphs (WKU), same but 7.vi.2001, S.A. Grubbs, 4♂, 2♀ (WKU); Dowagiac Creek, M-51, 2 km N Niles, <named-content xmlns:xlink="http://www.w3.org/1999/xlink" content-type="dwc:verbatimCoordinates" xlink:type="simple">41.8643, -86.2416</named-content>, 19.vi.2006, S.A. Grubbs, 8♂, 9♀ (WKU); Galien River, New Buffalo, <named-content xmlns:xlink="http://www.w3.org/1999/xlink" content-type="dwc:verbatimCoordinates" xlink:type="simple">41.8084, -86.7154</named-content>, 22.vi.1957, J. Lowe, 2♂, ♀ (CNC-500); Clare Co., Middle Branch Tobacco River, 11 km NE Clare, <named-content xmlns:xlink="http://www.w3.org/1999/xlink" content-type="dwc:verbatimCoordinates" xlink:type="simple">43.9092, -84.7006</named-content>, 24.vii.2006, S.A. Grubbs, ♂, 2 nymphs, exuviae (WKU); Clinton Co., Vermillion Creek, Bath, <named-content xmlns:xlink="http://www.w3.org/1999/xlink" content-type="dwc:verbatimCoordinates" xlink:type="simple">42.8345, -84.3692</named-content>, 15.vii.1955, R.L. Fischer, ♂ (MSUC-7832); Gladwin Co., Cedar River, 5 km N Beaverton, <named-content xmlns:xlink="http://www.w3.org/1999/xlink" content-type="dwc:verbatimCoordinates" xlink:type="simple">43.9308, -84.4760</named-content>, 24.vii.2006, S.A. Grubbs, ♀ (WKU); Hillsdale Co., East Branch St. Joseph River, 14 km W Hudson, Lost Nation State Game Area, <named-content xmlns:xlink="http://www.w3.org/1999/xlink" content-type="dwc:verbatimCoordinates" xlink:type="simple">41.8635, -84.5145</named-content>, 23.vi.2006, S.A. Grubbs, ♂, ♀ (WKU); East Fork West Branch St Joseph River, 14 km S Hillsdale at Dimmers Road, <named-content xmlns:xlink="http://www.w3.org/1999/xlink" content-type="dwc:verbatimCoordinates" xlink:type="simple">41.7960, -84.6380</named-content>, 27.vii.2000, J. Mandrelle, 5♂, 11♀ (OBS-6338); West Branch St. Joseph River, Boy Scout Camp Property, 5 km E State Rte. 49 at Territorial Road, <named-content xmlns:xlink="http://www.w3.org/1999/xlink" content-type="dwc:verbatimCoordinates" xlink:type="simple">41.7071, -84.6903</named-content>, 27.vi.2000, J. Mandrelle, ♂, 7♀ (OBS-6324); Ingham Co., [Grand River], Lansing, <named-content xmlns:xlink="http://www.w3.org/1999/xlink" content-type="dwc:verbatimCoordinates" xlink:type="simple">42.7325, -84.5497</named-content>, 23.vi.1981, ♂ (MSUC-2368); Isabella Co., Pine River, 8 km N Cedar Lake, Edmond State Game Area, <named-content xmlns:xlink="http://www.w3.org/1999/xlink" content-type="dwc:verbatimCoordinates" xlink:type="simple">43.4733, -84.9701</named-content>, 21.vi.2006, S.A. Grubbs, 3♀ (WKU); Kalamazoo Co., Kalamazoo River, 1.5 km SW Galesburg at 35th St., <named-content xmlns:xlink="http://www.w3.org/1999/xlink" content-type="dwc:verbatimCoordinates" xlink:type="simple">42.2803, -85.4285</named-content>, 19.vi.2010, R.E. DeWalt, M. Pessino and E.W. Hernandez, 3♂, ♀ (INHS-550553); Lake Co., Pere Marquette River, 7 km E Baldwin, <named-content xmlns:xlink="http://www.w3.org/1999/xlink" content-type="dwc:verbatimCoordinates" xlink:type="simple">43.8869, -85.9370</named-content>, 23.vii.2006, S.A. Grubbs, 2♂ (WKU); Lenawee Co., River Raisin, 10 km NE Adrian, <named-content xmlns:xlink="http://www.w3.org/1999/xlink" content-type="dwc:verbatimCoordinates" xlink:type="simple">41.9492, -83.9415</named-content>, 23.vi.2006, S.A. Grubbs, ♂ (WKU); [River Raisin], Clinton, <named-content xmlns:xlink="http://www.w3.org/1999/xlink" content-type="dwc:verbatimCoordinates" xlink:type="simple">42.0718, -83.9796</named-content>, 28.vi.1941, T.H. Frison and H.H. Ross, <!--PageBreak--><!--PageBreak-->♂ (INHSPle-3828); Livingston Co., Portage River, 3 km SE Hell at Dexter-Town Hall Rd, <named-content xmlns:xlink="http://www.w3.org/1999/xlink" content-type="dwc:verbatimCoordinates" xlink:type="simple">42.4242, -83.9497</named-content>, 9.vi.2010, R.E. DeWalt, M. Pessino and E.W. Hernandez, 12♂, 12♀ (INHS-514942); Menominee Co., Little Cedar River, 6 km W Carney at G18, <named-content xmlns:xlink="http://www.w3.org/1999/xlink" content-type="dwc:verbatimCoordinates" xlink:type="simple">45.5799, -87.6332</named-content>, 9.vii.2011, R.E. DeWalt, 2♀ (INHS-552590); Montcalm Co., Fish Creek, Carson City, <named-content xmlns:xlink="http://www.w3.org/1999/xlink" content-type="dwc:verbatimCoordinates" xlink:type="simple">43.1773, -84.8566</named-content>, 21.vi.2006, S.A. Grubbs, 3♂ (WKU); Flat River, Greenville, <named-content xmlns:xlink="http://www.w3.org/1999/xlink" content-type="dwc:verbatimCoordinates" xlink:type="simple">43.1771, -85.2478</named-content>, 21.vi.2006, S.A. Grubbs, ♂ (WKU); Flat River, at Hunter Lake, T11N R8W Sec. 33, <named-content xmlns:xlink="http://www.w3.org/1999/xlink" content-type="dwc:verbatimCoordinates" xlink:type="simple">43.2921, -85.2592</named-content>, 8.vii.1966, J. P. Donahue, 3♀ (MSUC-7480); Presque Isle Co., <named-content xmlns:xlink="http://www.w3.org/1999/xlink" content-type="dwc:verbatimCoordinates" xlink:type="simple">45.3077, -83.8724</named-content>, 5.viii.1948, ♂ (MSUC-7839); Saginaw Co., Bad River, 10 km W St. Charles, <named-content xmlns:xlink="http://www.w3.org/1999/xlink" content-type="dwc:verbatimCoordinates" xlink:type="simple">43.2987, -84.2689</named-content>, 21.vi.2006, S.A. Grubbs, ♂ (WKU); St. Clair Co., Bad River, 15 km SE Yale, <named-content xmlns:xlink="http://www.w3.org/1999/xlink" content-type="dwc:verbatimCoordinates" xlink:type="simple">43.0926, -82.6181</named-content>, 22.vi.2006, S.A. Grubbs, 3♂, 2♀ (WKU); St. Joseph Co., Pigeon River, 7 km WSW Pigeon River, <named-content xmlns:xlink="http://www.w3.org/1999/xlink" content-type="dwc:verbatimCoordinates" xlink:type="simple">41.7764, -85.7213</named-content>, 19.vi.2006, S.A. Grubbs, 3♂, ♀ (WKU), same but 21.vii.2006, S.A. Grubbs, ♂, ♀ (WKU); Portage River, Parkville, <named-content xmlns:xlink="http://www.w3.org/1999/xlink" content-type="dwc:verbatimCoordinates" xlink:type="simple">42.0146, -85.5480</named-content>, 19.vi.2006, S.A. Grubbs, ♂, 2♀ (WKU); Prairie River, Centreville, <named-content xmlns:xlink="http://www.w3.org/1999/xlink" content-type="dwc:verbatimCoordinates" xlink:type="simple">41.9291, -85.5284</named-content>, 21.vii.2006, S.A. Grubbs, ♀ (WKU); Washtenaw Co., Huron River 3 km SE Dexter, <named-content xmlns:xlink="http://www.w3.org/1999/xlink" content-type="dwc:verbatimCoordinates" xlink:type="simple">42.3283, -83.8531</named-content>, 22.vi.2006, S.A. Grubbs, 2♂, ♀ (WKU); Huron River, Scio township, <named-content xmlns:xlink="http://www.w3.org/1999/xlink" content-type="dwc:verbatimCoordinates" xlink:type="simple">42.3235, -83.8404</named-content>, 20.vi.1988, T.E. Moore, ♂, ♀ (UMMZ-2807). <bold>Missouri:</bold> St. Francois Co., Big River, Adjacent to picnic grounds, <named-content xmlns:xlink="http://www.w3.org/1999/xlink" content-type="dwc:verbatimCoordinates" xlink:type="simple">37.9669, -90.5346</named-content>, 19.vi.2008, R.E. DeWalt, ♂ (INHS-515558). <bold>Ohio:</bold> Ashland Co., Clear Fork [Mohican] River, SE Pleasant Hill Reservoir, <named-content xmlns:xlink="http://www.w3.org/1999/xlink" content-type="dwc:verbatimCoordinates" xlink:type="simple">40.6082, -82.2540</named-content>, ♀, T. Yamamoto, L. Kohalmi, 1.viii.1968, ROME-9773); Ashtabula Co., Ashtabula River, 1.9 km WNW Gageville, <named-content xmlns:xlink="http://www.w3.org/1999/xlink" content-type="dwc:verbatimCoordinates" xlink:type="simple">41.8486, -80.6895</named-content>, 15.vii.1998, M. Silvaggio, 5♀ (OBS-3047); Columbiana Co., Little Beaver Creek, Wayne Twp. [at Steubenville Rd], <named-content xmlns:xlink="http://www.w3.org/1999/xlink" content-type="dwc:verbatimCoordinates" xlink:type="simple">40.6947, -80.7658</named-content>, 14.vii.1997, E.G. Chapman, 2♀ (OBS-6653); Coshocton Co., Bucklew Run, 5 km E Warsaw at Twp. 28 Rd., <named-content xmlns:xlink="http://www.w3.org/1999/xlink" content-type="dwc:verbatimCoordinates" xlink:type="simple">40.3323, -81.9378</named-content>, 26.vi.1999, S.W. Chordas III and J. Thompson, 5♂, 2♀ (OBS-3212); Defiance Co., Mud Creek, 13 km WNW Defiance, <named-content xmlns:xlink="http://www.w3.org/1999/xlink" content-type="dwc:verbatimCoordinates" xlink:type="simple">41.3339, -84.4968</named-content>, 17.vii.2000, S.W. Chordas III and E.G. Chapman, ♀ (OBS-6372); Lake Co., Paine Creek, SE Lane, <named-content xmlns:xlink="http://www.w3.org/1999/xlink" content-type="dwc:verbatimCoordinates" xlink:type="simple">41.7208, -81.1761</named-content>, 22.vi.1999, ♀ (INHS-163045); Licking Co., North Fork Licking River, 3 km S Utica, <named-content xmlns:xlink="http://www.w3.org/1999/xlink" content-type="dwc:verbatimCoordinates" xlink:type="simple">40.2095, -82.4428</named-content>, 13.vii.1999, S. O’Dee, ♀ (OBS-2904); Miami Co., Rush Creek, 5 km NE Piqua, <named-content xmlns:xlink="http://www.w3.org/1999/xlink" content-type="dwc:verbatimCoordinates" xlink:type="simple">40.1821, -84.2151</named-content>, 17.vii.2000, S.W. Chordas III and E.G. Chapman, ♀ (OBS-3064); Paulding Co., Maumee River, 16 km NW Paulding, <named-content xmlns:xlink="http://www.w3.org/1999/xlink" content-type="dwc:verbatimCoordinates" xlink:type="simple">41.1983, -84.7467</named-content>, 17.vii.2000, S.W. Chordas III and E.G. Chapman, ♂, ♀ (OBS-6330); Pike Co., Pike State Forest, <named-content xmlns:xlink="http://www.w3.org/1999/xlink" content-type="dwc:verbatimCoordinates" xlink:type="simple">39.1031, -83.2682</named-content>, 1.vi.1938, C.R. Neiswander, 2♂, ♀ (INHSPle-3907); Richland Co., Rocky Fork Mohican River , SE Mansfield, <named-content xmlns:xlink="http://www.w3.org/1999/xlink" content-type="dwc:verbatimCoordinates" xlink:type="simple">40.7025, -82.3666</named-content>, 27.vii.1999, E.G. Chapman, 2♀ (OBS-6313); Scioto Co., <named-content xmlns:xlink="http://www.w3.org/1999/xlink" content-type="dwc:verbatimCoordinates" xlink:type="simple">38.8371, -83.0445</named-content>, 1.vi.1925, C.H. Kennedy, ♂ (OSU-10765); Vinton Co., Pike Run, at SR 327 deadend, <named-content xmlns:xlink="http://www.w3.org/1999/xlink" content-type="dwc:verbatimCoordinates" xlink:type="simple">39.3074, -82.7315</named-content>, 7.vii.1996, J. McCreery, ♀ (OBS-7229); Wayne Co., Killbuck Creek, 9 km SW Wooster, <named-content xmlns:xlink="http://www.w3.org/1999/xlink" content-type="dwc:verbatimCoordinates" xlink:type="simple">40.6945, -81.9798</named-content>, 22.vi.1999, E.G. Chapman, 8♀ (OBS-6327); Williams Co., East Branch St. Joseph River, 4 km N Pioneer, <named-content xmlns:xlink="http://www.w3.org/1999/xlink" content-type="dwc:verbatimCoordinates" xlink:type="simple">41.6950, -84.5107</named-content>, 27.vii.2000, J. Mandrelle, 3♀ (OBS-6339). <bold>West Virginia:</bold> Morgan Co., Cacapon River, Rte. 9, <named-content xmlns:xlink="http://www.w3.org/1999/xlink" content-type="dwc:verbatimCoordinates" xlink:type="simple">39.5286, -78.3478</named-content>, 12.vi.1998, S.A. Grubbs, 3♂, 3♀ (WKU). <bold>Wisconsin:</bold> Burnett Co., St. Croix River, <!--PageBreak-->Riverside, <named-content xmlns:xlink="http://www.w3.org/1999/xlink" content-type="dwc:verbatimCoordinates" xlink:type="simple">46.0772, -92.2461</named-content>, 25.vi.2010, R.E. DeWalt, E. Hernandez and M.M. Brown, 2♂, 3♀ (INHS-516406); Dane Co., <named-content xmlns:xlink="http://www.w3.org/1999/xlink" content-type="dwc:verbatimCoordinates" xlink:type="simple">43.0186, -89.5498</named-content>, 30.vi.1949, W. McNeel, ♀ (WIRC-7152); Fond Du Lac Co., T13N, R19E, S23, <named-content xmlns:xlink="http://www.w3.org/1999/xlink" content-type="dwc:verbatimCoordinates" xlink:type="simple">43.6687, -88.1938</named-content>, 24.vi.1975, ♀ (WIRC-14414); Jackson Co., Halls Creek, , <named-content xmlns:xlink="http://www.w3.org/1999/xlink" content-type="dwc:verbatimCoordinates" xlink:type="simple">44.3594, -90.7845</named-content>, 18.vi.1968, ♀ (WIRC-14729); Lincoln Co., Prairie River, WI-17, <named-content xmlns:xlink="http://www.w3.org/1999/xlink" content-type="dwc:verbatimCoordinates" xlink:type="simple">45.3361, -89.4650</named-content>, 20.viii.1992, R.W. Baumann and C.R. Nelson, ♂, ♀ (BYU-1); Marinette Co., Menominee River, 18 km NE Amberg at CR-Z, <named-content xmlns:xlink="http://www.w3.org/1999/xlink" content-type="dwc:verbatimCoordinates" xlink:type="simple">45.5814, -87.7866</named-content>, 26.vi. 2010, R.E. DeWalt, E. Hernandez and M.M. Brown, 10♂ (INHS-550141); Price Co., [South] Fork Flambeau River, Fifield, <named-content xmlns:xlink="http://www.w3.org/1999/xlink" content-type="dwc:verbatimCoordinates" xlink:type="simple">45.8798, -90.4156</named-content>, 18.vi.1934, T.H. Frison and C.O. Mohr, ♂ (INHSPle-3908); Vilas Co., Trout River, Trout Lake , <named-content xmlns:xlink="http://www.w3.org/1999/xlink" content-type="dwc:verbatimCoordinates" xlink:type="simple">46.0350, -89.7059</named-content>, 22.vii.1937, T.H. Frison and H.H. Ross, ♂ (INHSPle-3811).</p><fig id="F1" position="float" orientation="portrait"><label>Figure 1.</label><caption><p><italic><tp:taxon-name>Perlesta ephelida</tp:taxon-name></italic>. 1. Adult head and pronotum, dorsal.</p></caption><graphic xmlns:xlink="http://www.w3.org/1999/xlink" xlink:href="ZooKeys-194-001-g001.jpg" position="float" orientation="portrait" xlink:type="simple"/></fig><fig id="F2" position="float" orientation="portrait"><label>Figures 2–7.</label><caption><p><italic><tp:taxon-name>Perlesta ephelida</tp:taxon-name></italic>. <bold>2</bold> Left paraproct, lateral <bold>3</bold> Left paraproct, caudal <bold>4</bold> Aedeagus, dorsal <bold>5</bold> Aedeagus, lateral <bold>6</bold> SEM micrograph, aedeagus, dorsal, 500X <bold>7</bold> SEM micrograph, female terminalia, ventral, 150X.</p></caption><graphic xmlns:xlink="http://www.w3.org/1999/xlink" xlink:href="ZooKeys-194-001-g002.jpg" position="float" orientation="portrait" xlink:type="simple"/></fig><fig id="F3" position="float" orientation="portrait"><label>Figures 8–13.</label><caption><p>Male terminalia, posterodorsal view, SEM micrographs (<bold>8</bold> <italic><tp:taxon-name>Perlesta shubuta</tp:taxon-name></italic>, USA, Mississippi, Clarke Co., Rolling Creek, 16 May 2011, 500X <bold>9–13</bold> <italic><tp:taxon-name>Perlesta ephelida</tp:taxon-name></italic> <bold>9</bold> USA, Alabama, Clay Co., Enitachopco Creek, 18 May 2008, 350X <bold>10</bold> USA, Indiana, Bartholomew Co., East Fork White River, 11 June 2000, 350X <bold>11</bold> USA, Maryland, Washington Co., Licking Creek, 12 July 1997, 350X <bold>12</bold> USA, Michigan, Calhoun Co., South Branch Kalamazoo River, 25 July 2006, 350X <bold>13</bold> USA, Missouri, Oregon Co., Eleven Point River, 27 June 2011, 200X.</p></caption><graphic xmlns:xlink="http://www.w3.org/1999/xlink" xlink:href="ZooKeys-194-001-g003.jpg" position="float" orientation="portrait" xlink:type="simple"/></fig><fig id="F4" position="float" orientation="portrait"><label>Figures 14–21.</label><caption><p><italic><tp:taxon-name>Perlesta ephelida</tp:taxon-name></italic> egg SEM micrographs (<bold>14–15</bold> USA, Kentucky, Warren Co., Trammel Fork, Drakes Creek, 24 May 1999 <bold>16–17</bold> USA, Maryland, Washington Co., Licking Creek, 12 July 1997 <bold>18–19</bold> USA, Michigan, Calhoun Co., South Branch Kalamazoo River, 25 July 2006 <bold>20–21</bold> USA, Arkansas, Lawrence Co., Spring River, 27 June 2011) <bold>14, 16, 18, 20</bold> Entire egg, 200X; 15, 17, 19, 21. Anterior pole and collar, 1000X.</p></caption><graphic xmlns:xlink="http://www.w3.org/1999/xlink" xlink:href="ZooKeys-194-001-g004.jpg" position="float" orientation="portrait" xlink:type="simple"/></fig></tp:treatment-sec><tp:treatment-sec sec-type="Adult habitus"><title>Adult habitus.</title><p>Head yellow with a dark brown subquadrate ocellar patch and a small, light brown subtriangular patch anterior to the anterior ocellus, pronotum golden-brown with a very faint lighter medial stripe in some specimens (<xref ref-type="fig" rid="F1">Fig. 1</xref>). Wing membrane and veins amber except for pale costal region. Femora dorsally brown, laterally and ventrally yellow; tibia brown. Abdominal terga and sterna yellow. Cerci pale yellow proximally, brown distally.</p></tp:treatment-sec><tp:treatment-sec sec-type="Male"><title>Male.</title><p>Forewing length 7.5–8.5 mm. Tergum 10 mesal sclerites brown, sensilla basiconica patch distinct with interspersed long hairs (<xref ref-type="fig" rid="F3">Figs 9–13</xref>). Paraproct broadest basally, apically acute, with distinct subapical tooth directed anteromedially (<xref ref-type="fig" rid="F2">Fig. 2</xref>) and typically seen dorsally (<xref ref-type="fig" rid="F3">Figs 9–13</xref>), in caudal view resembling a hypotenuse triangle and tooth visible (<xref ref-type="fig" rid="F2">Fig. 3</xref>). Penis tube + sac long, caecum moderately-sized and thumb-shaped (<xref ref-type="fig" rid="F2">Fig. 4</xref>), lateral sclerite distinct, dorsal patch broad basally, narrowing to narrow strip before expanding apically over caecum and tube (<xref ref-type="fig" rid="F2">Fig. 5</xref>). At higher magnification the dorsal aedeagal patch hairs are noticeably shorter than the expanded portion over the caecum (<xref ref-type="fig" rid="F2">Fig. 6</xref>).</p></tp:treatment-sec><tp:treatment-sec sec-type="Female"><title>Female.</title><p>Forewing length 9.0–11.0 mm. Subgenital plate lobes comprise medial half of 7<sup>th</sup> sternite, extending scarcely past anterior margin of 8<sup>th</sup> sternite, outer margins rounded, inner margins rounded and expanded slightly distally, separated by a shallow v-shaped notch (<xref ref-type="fig" rid="F2">Fig. 7</xref>).</p></tp:treatment-sec><tp:treatment-sec sec-type="Egg"><title>Egg.</title><p>Oval. Collar wide and distinctly stalked, highly-infolded, and flanged distally. Chorion smooth or finely pitted (<xref ref-type="fig" rid="F4">Figs 14–21</xref>). Micropyles located ca. ¼ from posterior pole.</p></tp:treatment-sec><tp:treatment-sec sec-type="Nymph"><title>Nymph.</title><p>Undescribed.</p></tp:treatment-sec><tp:treatment-sec sec-type="Etymology"><title>Etymology.</title><p>The species name is a derivation of the Greek word (“ephelis”) for freckle (<xref ref-type="bibr" rid="B1">Brown 1956</xref>), in reference to the heavily-freckled head mask of the nymphs and associated exuviae.</p></tp:treatment-sec><tp:treatment-sec sec-type="Diagnosis"><title>Diagnosis.</title><p>The males of <italic><tp:taxon-name>Perlesta ephelida</tp:taxon-name></italic> will key to couplets 11 and 12 in <xref ref-type="bibr" rid="B19">Stark (2004)</xref>, with a paraproct spine visible in lateral view and a group that includes <italic><tp:taxon-name>Perlesta shubuta</tp:taxon-name></italic> Stark, <italic><tp:taxon-name>Perlesta puttmanni</tp:taxon-name></italic> Kondratieff &amp; Kirchner, 2003, and <italic><tp:taxon-name>Perlesta decipiens</tp:taxon-name></italic> (Walsh, 1862). Although the paraproct spine of <italic><tp:taxon-name>Perlesta ephelida</tp:taxon-name></italic> is directly somewhat anteriorly, it is mainly mesally-directed and typically seen in dorsal aspect (<xref ref-type="fig" rid="F3">Figs 9–13</xref>), and superficially similar to <italic><tp:taxon-name>Perlesta puttmanni</tp:taxon-name></italic> (see <xref ref-type="bibr" rid="B12">Kondratieff and Kirchner 2003</xref>, Fig. 10). The paraproct spine of <italic><tp:taxon-name>Perlesta shubuta</tp:taxon-name></italic> is<!--PageBreak--> not visible in dorsal aspect and the tips are rounded apically (<xref ref-type="fig" rid="F3">Fig. 8</xref>); the epiproct tips are pointed apically in <italic><tp:taxon-name>Perlesta ephelida</tp:taxon-name></italic> (<xref ref-type="fig" rid="F3">Figs 9–13</xref>). The paraproct spine in <italic><tp:taxon-name>Perlesta puttmanni</tp:taxon-name></italic> is visible caudally (see <xref ref-type="bibr" rid="B12">Kondratieff and Kirchner 2003</xref>, Fig. 12), which is also seen in this aspect in <italic><tp:taxon-name>Perlesta ephelida</tp:taxon-name></italic> (<xref ref-type="fig" rid="F2">Fig. 3</xref>), but is not visible in <italic><tp:taxon-name>Perlesta shubuta</tp:taxon-name></italic> (see <xref ref-type="bibr" rid="B19">Stark 2004</xref>, Fig. 7.352). The narrow aedeagal dorsal patch of <italic><tp:taxon-name>Perlesta ephelida</tp:taxon-name></italic> (<xref ref-type="fig" rid="F2">Fig. 4</xref>) is slightly broader than <italic><tp:taxon-name>Perlesta puttmanni</tp:taxon-name></italic> (see <xref ref-type="bibr" rid="B19">Stark 2004</xref>, Fig. 7.367), whereas both <italic><tp:taxon-name>Perlesta shubuta</tp:taxon-name></italic> (see <xref ref-type="bibr" rid="B19">Stark 2004</xref>, Fig. 7.369) and <italic><tp:taxon-name>Perlesta decipiens</tp:taxon-name></italic> (see <xref ref-type="bibr" rid="B19">Stark 2004</xref>, Fig. 7.306) bear conspicuously broader patches. The egg of <italic><tp:taxon-name>Perlesta ephelida</tp:taxon-name></italic> possesses a wide, well-developed, and distally-flanged collar (<xref ref-type="fig" rid="F4">Figs 15, 17, 19, 21</xref>), resembling <italic><tp:taxon-name>Perlesta decipiens</tp:taxon-name></italic> (<xref ref-type="bibr" rid="B19">Stark 2004</xref>, Fig. 7.397) but easily contrasted from the short collars of <italic><tp:taxon-name>Perlesta shubuta</tp:taxon-name></italic> (<xref ref-type="fig" rid="F5">Figs 23–24</xref>), and <italic><tp:taxon-name>Perlesta puttmanni</tp:taxon-name></italic> (see <xref ref-type="bibr" rid="B12">Kondratieff and Kirchner 2003</xref>, Fig. 15). The subgenital plate of <italic><tp:taxon-name>Perlesta decipiens</tp:taxon-name></italic> (see <xref ref-type="bibr" rid="B19">Stark 2004</xref>, Fig. 7.379) has prominent truncate lobes and a deep v-shaped notch while the medial notch of <italic><tp:taxon-name>Perlesta ephelida</tp:taxon-name></italic> is shallow and v-shaped (<xref ref-type="fig" rid="F2">Fig. 7</xref>). The female of <italic><tp:taxon-name>Perlesta ephelida</tp:taxon-name></italic> can only be confidently identified if mature eggs are present and associated with a male with a fully-extruded aedeagus.</p><fig id="F5" position="float" orientation="portrait"><label>Figures 22–24.</label><caption><p><italic><tp:taxon-name>Perlesta shubuta</tp:taxon-name></italic> egg SEM micrographs (<bold>22–23</bold> USA, Mississippi, Clarke Co., Rolling Creek, 16 May 2011 <bold>23</bold> USA, Alabama, Choctaw Co., Bogue Chitto Creek, 17 May 2011) <bold>22</bold> Entire egg, 200X <bold>23–24</bold> Anterior pole and collar, 1000X.</p></caption><graphic xmlns:xlink="http://www.w3.org/1999/xlink" xlink:href="ZooKeys-194-001-g005.jpg" position="float" orientation="portrait" xlink:type="simple"/></fig></tp:treatment-sec><tp:treatment-sec sec-type="Remarks"><title>Remarks.</title><p>The type locality is a 5<sup>th</sup>-order gravel-bottom stream positioned in the Western Pennyroyal Karst Plain Level IV Ecoregion. Additional stonefly species obtained from the type locality were <italic><tp:taxon-name>Allocapnia granulata</tp:taxon-name></italic> (Claassen, 1924), <italic><tp:taxon-name>Allocapnia nivicola</tp:taxon-name></italic> (Fitch, 1847), <italic><tp:taxon-name>Allocapnia recta</tp:taxon-name></italic> (Claassen, 1924), <italic><tp:taxon-name>Allocapnia rickeri</tp:taxon-name></italic> Frison, 1929, <italic><tp:taxon-name>Amphinemura alabama</tp:taxon-name></italic> Baumann, 1996, <italic><tp:taxon-name>Allocapnia nigritta</tp:taxon-name></italic> (Provancher, 1876), <italic><tp:taxon-name>Strophopteryx fasciata</tp:taxon-name></italic> (Burmeister, 1839), <italic><tp:taxon-name>Taeniopteryx maura</tp:taxon-name></italic> (Pictet, 1841), <italic><tp:taxon-name>Acroneuria frisoni</tp:taxon-name></italic> Stark &amp; Brown, 1991, <italic><tp:taxon-name>Perlinella drymo</tp:taxon-name></italic> (Newman, 1839), <italic><tp:taxon-name>Perlesta ephyre</tp:taxon-name></italic> (Newman, 1839), <italic><tp:taxon-name>Neoperla catharae</tp:taxon-name></italic> Stark &amp; Baumann, 1978, <italic><tp:taxon-name>Neoperla stewarti</tp:taxon-name></italic> Stark &amp; Baumann, 1978, <italic><tp:taxon-name>Clioperla clio</tp:taxon-name></italic> (Newman, 1839), <italic><tp:taxon-name>Isoperla decepta</tp:taxon-name></italic> Frison, 1935, and <italic><tp:taxon-name>Pteronarcys dorsata</tp:taxon-name></italic> (Say, 1823).</p><p><italic><tp:taxon-name>Perlesta ephelida</tp:taxon-name></italic> is distributed broadly across the central and eastern U.S. from eastern Alabama northeast to Massachusetts, north to the Great Lakes region and Iowa, and northwest to the Interior Highlands region of Arkansas, Missouri, and Oklahoma. <italic><tp:taxon-name>Perlesta ephelida</tp:taxon-name></italic> is expected to be collected from intervening states (e.g. Pennsylvania, Tennessee) where this species has yet to be reported. In contrast, <italic><tp:taxon-name>Perlesta shubuta</tp:taxon-name></italic> appears to be restricted to a narrow latitudinal belt in the Gulf Coast region of the southeastern U.S., known currently from Louisiana east to northern Florida panhandle and likely to South Carolina.</p><p>The <italic><tp:taxon-name>Perlesta shubuta</tp:taxon-name></italic> records reported from Illinois (<xref ref-type="bibr" rid="B4">DeWalt et al. 2005</xref>, <xref ref-type="bibr" rid="B2">DeWalt and Grubbs 2011</xref>), Indiana (<xref ref-type="bibr" rid="B2">DeWalt and Grubbs 2011</xref>), Iowa (<xref ref-type="bibr" rid="B11">Heimdal et al. 2004</xref>), Michigan (<xref ref-type="bibr" rid="B10">Grubbs and Bright 2001</xref>), and Ohio (<xref ref-type="bibr" rid="B5">DeWalt et al. 2012</xref>) refer to <italic><tp:taxon-name>Perlesta ephelida</tp:taxon-name></italic>. Similarly, the <italic><tp:taxon-name>Perlesta decipiens</tp:taxon-name></italic> records from Calhoun (Terrapin Creek) and Clay (Enitachopco Creek) counties noted in <xref ref-type="bibr" rid="B9">Grubbs (2011)</xref> are now of <italic><tp:taxon-name>Perlesta ephelida</tp:taxon-name></italic>.</p></tp:treatment-sec><tp:treatment-sec sec-type="Modified key to couplets 11 and 12 in Stark (2004) to identify males of Perlesta ephelida"><title>Modified key to couplets 11 and 12 in <xref ref-type="bibr" rid="B19">Stark (2004)</xref> to identify males of <italic><tp:taxon-name>Perlesta ephelida</tp:taxon-name></italic>:</title><table-wrap content-type="key" position="anchor" orientation="portrait"><table><tbody><tr><td rowspan="1" colspan="1">11</td><td rowspan="1" colspan="1">Dorsal aedeagal patch covers about 1/3 of tube surface length (<xref ref-type="bibr" rid="B19">Stark 2004</xref>, Fig. 7.369); forewing length 6–7m</td><td rowspan="1" colspan="1"><italic><tp:taxon-name>Perlesta shubuta</tp:taxon-name></italic> Stark</td></tr><tr><td rowspan="1" colspan="1">–</td><td rowspan="1" colspan="1">Dorsal aedeagal patch covers most of tube surface length (<xref ref-type="bibr" rid="B19">Stark 2004</xref>, Fig. 7.367); paraprocts forewing length 8–10 mm</td><td rowspan="1" colspan="1">12</td></tr><tr><td rowspan="1" colspan="1">12</td><td rowspan="1" colspan="1">Paraproct spine directed mesad, visible in caudal aspect (<xref ref-type="bibr" rid="B19">Stark 2004</xref>, Fig. 7.344)</td><td rowspan="1" colspan="1">12a</td></tr><tr><td rowspan="1" colspan="1">–</td><td rowspan="1" colspan="1">Paraproct spine directed forward, not visible in caudal aspect (<xref ref-type="bibr" rid="B19">Stark 2004</xref>, Fig. 7.310)</td><td rowspan="1" colspan="1"><italic><tp:taxon-name>Perlesta decipiens</tp:taxon-name></italic> (Walsh)</td></tr><tr><td rowspan="1" colspan="1">12a</td><td rowspan="1" colspan="1">Dorsal aedeagal patch narrower</td><td rowspan="1" colspan="1"><italic><tp:taxon-name>Perlesta puttmanni</tp:taxon-name></italic> Kondratieff &amp; Kirchner</td></tr><tr><td rowspan="1" colspan="1">–</td><td rowspan="1" colspan="1">Dorsal aedeagal patch wider</td><td rowspan="1" colspan="1"><italic><tp:taxon-name>Perlesta ephelida</tp:taxon-name></italic> Grubbs &amp; DeWalt, sp. n.</td></tr></tbody></table></table-wrap></tp:treatment-sec><ref-list><ref id="B1"><mixed-citation xmlns:xlink="http://www.w3.org/1999/xlink" xlink:type="simple"><person-group><name name-style="western"><surname>Brown</surname><given-names>RW</given-names></name></person-group> (<year>1956</year>)<source> Composition of Scientific Words: A Manual of Methods and a Lexicon of Materials for the Practice of Logotechnics. Smithsonian Institution Press. Washington DC, 882 pp.</source></mixed-citation></ref><ref id="B19"><mixed-citation xmlns:xlink="http://www.w3.org/1999/xlink" xlink:type="simple"><person-group><name name-style="western"><surname>Stark</surname><given-names>BP</given-names></name></person-group> (<year>2004</year>)<article-title> Perlidae (The Stones).</article-title> In: <person-group><name name-style="western"><surname>Stark</surname><given-names>BP</given-names></name><name name-style="western"><surname>Armitage</surname><given-names>BJ</given-names></name></person-group> (<role>Eds</role>). <issue-title> Stoneflies (Plecoptera) of Eastern North America. Vol. II. Chloroperlidae, Perlidae, and Perlodidae (Perlodinae).</issue-title><source>Bulletin of the Ohio Biological Survey New Series </source><volume>14</volume>: <fpage>61</fpage>–<lpage>148</lpage>.</mixed-citation></ref><ref id="B12"><mixed-citation xmlns:xlink="http://www.w3.org/1999/xlink" xlink:type="simple"><person-group><name name-style="western"><surname>Kondratieff</surname><given-names>BC</given-names></name><name name-style="western"><surname>Kirchner</surname><given-names>RF</given-names></name></person-group> (<year>2003</year>)<article-title> Two new species of <italic>Perlesta</italic> (Plecoptera: Perlidae) from eastern North America.</article-title><source>Proceedings of the Entomological Society of Washington </source><volume>105</volume>: <fpage>933</fpage>-<lpage>939</lpage>.</mixed-citation></ref><ref id="B4"><mixed-citation xmlns:xlink="http://www.w3.org/1999/xlink" xlink:type="simple"><person-group><name name-style="western"><surname>DeWalt</surname><given-names>RE</given-names></name><name name-style="western"><surname>Favret</surname><given-names>C</given-names></name><name name-style="western"><surname>Webb</surname><given-names>DW</given-names></name></person-group> (<year>2005</year>)<article-title> Just how imperiled are aquatic insects? A case study of stoneflies (Plecoptera) in Illinois.</article-title><source>Annals of the Entomological Society of America </source><volume>98</volume>: <fpage>941</fpage>-<lpage>950</lpage>. doi: <ext-link ext-link-type="uri" xlink:href="http://dx.doi.org/10.1603/0013-8746(2005)098[0941:JHIAAI]2.0.CO;2" xlink:type="simple">10.1603/0013-8746(2005)098[0941:JHIAAI]2.0.CO;2</ext-link></mixed-citation></ref><ref id="B2"><mixed-citation xmlns:xlink="http://www.w3.org/1999/xlink" xlink:type="simple"><person-group><name name-style="western"><surname>DeWalt</surname><given-names>RE</given-names></name><name name-style="western"><surname>Grubbs</surname><given-names>SA</given-names></name></person-group> (<year>2011</year>)<article-title> Updates to the stonefly fauna of Illinois and Indiana.</article-title><source>Illiesia </source><volume>7</volume>: <fpage>31</fpage>-<lpage>50</lpage>.</mixed-citation></ref><ref id="B11"><mixed-citation xmlns:xlink="http://www.w3.org/1999/xlink" xlink:type="simple"><person-group><name name-style="western"><surname>Heimdal</surname><given-names>DP</given-names></name><name name-style="western"><surname>DeWalt</surname><given-names>RE</given-names></name><name name-style="western"><surname>Wilton</surname><given-names>TF</given-names></name></person-group> (<year>2004</year>)<article-title> Annotated list of the stoneflies (Plecoptera) of Iowa.</article-title><source>Proceedings of the Entomological Society of Washington </source><volume>106</volume>: <fpage>761</fpage>-<lpage>778</lpage>.</mixed-citation></ref><ref id="B10"><mixed-citation xmlns:xlink="http://www.w3.org/1999/xlink" xlink:type="simple"><person-group><name name-style="western"><surname>Grubbs</surname><given-names>SA</given-names></name><name name-style="western"><surname>Bright</surname><given-names>E</given-names></name></person-group> (<year>2001</year>)<article-title> <italic>Arcynopteryx compacta</italic>, a Holarctic stonefly confirmed from Lake Superior, with a review and first checklist of the stoneflies of Michigan.</article-title><source>Great Lakes Entomologist </source><volume>34</volume>: <fpage>77</fpage>-<lpage>84</lpage>.</mixed-citation></ref><ref id="B5"><mixed-citation xmlns:xlink="http://www.w3.org/1999/xlink" xlink:type="simple"><person-group><name name-style="western"><surname>DeWalt</surname><given-names>R</given-names></name><name name-style="western"><surname>Cao</surname><given-names>Y</given-names></name><name name-style="western"><surname>Tweddale</surname><given-names>T</given-names></name><name name-style="western"><surname>Grubbs</surname><given-names>S</given-names></name><name name-style="western"><surname>Hinz</surname><given-names>L</given-names></name><name name-style="western"><surname>Pessino</surname><given-names>M</given-names></name><name name-style="western"><surname>Robinson</surname><given-names>J</given-names></name></person-group> (<year>2012</year>)<article-title> Ohio USA stoneflies (Insecta, Plecoptera): species richness estimation, distribution of functional niche traits, drainage affiliations, and relationships to other states.</article-title><source>ZooKeys </source><volume>178</volume>: <fpage>1</fpage>-<lpage>26</lpage>. doi: <ext-link ext-link-type="uri" xlink:href="http://dx.doi.org/10.3897/zookeys.178.2616" xlink:type="simple">10.3897/zookeys.178.2616</ext-link></mixed-citation></ref><ref id="B9"><mixed-citation xmlns:xlink="http://www.w3.org/1999/xlink" xlink:type="simple"><person-group><name name-style="western"><surname>Grubbs</surname><given-names>SA</given-names></name></person-group> (<year>2011</year>)<article-title> A review of stonefly (Insecta; Plecoptera) taxonomic research in Alabama, with new state records and an updated checklist.</article-title><source>Illiesia </source><volume>7</volume>: <fpage>24</fpage>-<lpage>30</lpage>.</mixed-citation></ref></ref-list></tp:taxon-treatment>
